# Supplementary material for: Thumbs up: movements made by the thumb are smoother and larger than fingers in finger-thumb opposition tasks
Source: PeerJ. 2018 Oct 18;6:e5763. doi: 10.7717/peerj.5763 (PMC6196073; doi:10.7717/peerj.5763)
Supplement: Supplemental Information 1 — This zip file contains matlab and R scripts used to analyze data and perform statistics. [file peerj-06-5763-s001.zip]

Archive with 68 entries (64 files):
- Codes/Matlab/
- Codes/Matlab/BW_Filter.m
- Codes/Matlab/cell2csv.m
- Codes/Matlab/fivepointderivative.m
- Codes/Matlab/main_code_TTP.m
- Codes/Matlab/r_dp.mat
- Codes/Matlab/r_dt.mat
- Codes/Matlab/r_vp.mat
- Codes/Matlab/r_vt.mat
- Codes/Matlab/Readme.txt
- Codes/Matlab/seg_mov.m
- Codes/Matlab/SpectralArcLength.m
- Codes/R/
- Codes/R/One-way/
- Codes/R/One-way/disp_one.R
- Codes/R/One-way/Results_disp_z1_task1.txt
- Codes/R/One-way/Results_disp_z1_task10.txt
- Codes/R/One-way/Results_disp_z1_task11.txt
- Codes/R/One-way/Results_disp_z1_task12.txt
- Codes/R/One-way/Results_disp_z1_task2.txt
- Codes/R/One-way/Results_disp_z1_task3.txt
- Codes/R/One-way/Results_disp_z1_task4.txt
- Codes/R/One-way/Results_disp_z1_task5.txt
- Codes/R/One-way/Results_disp_z1_task6.txt
- Codes/R/One-way/Results_disp_z1_task7.txt
- Codes/R/One-way/Results_disp_z1_task8.txt
- Codes/R/One-way/Results_disp_z1_task9.txt
- Codes/R/One-way/TTP_anova_disp_idata.csv
- Codes/R/One-way/TTP1_anova_disp.csv
- Codes/R/One-way/TTP1_anova_tukey_disp.csv
- Codes/R/One-way/TTP10_anova_disp.csv
- Codes/R/One-way/TTP10_anova_tukey_disp.csv
- Codes/R/One-way/TTP11_anova_disp.csv
- Codes/R/One-way/TTP11_anova_tukey_disp.csv
- Codes/R/One-way/TTP12_anova_disp.csv
- Codes/R/One-way/TTP12_anova_tukey_disp.csv
- Codes/R/One-way/TTP2_anova_disp.csv
- Codes/R/One-way/TTP2_anova_tukey_disp.csv
- Codes/R/One-way/TTP3_anova_disp.csv
- Codes/R/One-way/TTP3_anova_tukey_disp.csv
- Codes/R/One-way/TTP4_anova_disp.csv
- Codes/R/One-way/TTP4_anova_tukey_disp.csv
- Codes/R/One-way/TTP5_anova_disp.csv
- Codes/R/One-way/TTP5_anova_tukey_disp.csv
- Codes/R/One-way/TTP6_anova_disp.csv
- Codes/R/One-way/TTP6_anova_tukey_disp.csv
- Codes/R/One-way/TTP7_anova_disp.csv
- Codes/R/One-way/TTP7_anova_tukey_disp.csv
- Codes/R/One-way/TTP8_anova_disp.csv
- Codes/R/One-way/TTP8_anova_tukey_disp.csv
- Codes/R/One-way/TTP9_anova_disp.csv
- Codes/R/One-way/TTP9_anova_tukey_disp.csv
- Codes/R/two-way/
- Codes/R/two-way/disp_anova_data_p.csv
- Codes/R/two-way/disp_anova_data_t.csv
- Codes/R/two-way/disp_anova_tukey_p.csv
- Codes/R/two-way/disp_anova_tukey_t.csv
- Codes/R/two-way/disp_TTP.R
- Codes/R/two-way/Readme.txt
- Codes/R/two-way/Results_disp_ph.txt
- Codes/R/two-way/Results_disp_th.txt
- Codes/R/two-way/Results_smp_p.txt
- Codes/R/two-way/Results_smp_th.txt
- Codes/R/two-way/sm_anova_data_p.csv
- Codes/R/two-way/sm_anova_data_t.csv
- Codes/R/two-way/sm_anova_tukey_p.csv
- Codes/R/two-way/sm_anova_tukey_t.csv
- Codes/R/two-way/TTP_anova_idata.csv
