# Supplementary material for: Thumbs up: movements made by the thumb are smoother and larger than fingers in finger-thumb opposition tasks
Source: PeerJ. 2018 Oct 18;6:e5763. doi: 10.7717/peerj.5763 (PMC6196073; doi:10.7717/peerj.5763)
Supplement: Supplemental Information 1 — This zip file contains matlab and R scripts used to analyze data and perform statistics. [file peerj-06-5763-s001.zip › Codes/Matlab/Readme.txt]

Flow of Data analysis
1. main_code_TTP - will determine the values of exertion ratio and smoothness
		a. Smoothness was calculated by Spectral Arc Length Method, an function developed by the author of Balasubramanian et.al,2012
		b. We have defined the index called displacement ratio, where z-transformed values were used for ANOVA anlaysis
		c. Both the measures- displacement ratio and smoothness after calculated is copied ineo .csv files  for statistical comaprison in R
		d. Representative data was interplotted using cubic spline technique and plotted in origin

2. Spectral Arc Length - To determine smoothness in the velocity profile.
3. BW_Filter - To Filter out noise.
4. fivepointdervative- For differntiation position data to determine corresponding velocity profile
5. Seg_mov is a function used to determine the movement onset and end
