# Supplementary material for: Thumbs up: movements made by the thumb are smoother and larger than fingers in finger-thumb opposition tasks
Source: PeerJ. 2018 Oct 18;6:e5763. doi: 10.7717/peerj.5763 (PMC6196073; doi:10.7717/peerj.5763)
Supplement: Supplemental Information 1 — This zip file contains matlab and R scripts used to analyze data and perform statistics. [file peerj-06-5763-s001.zip › Codes/R/One-way/disp_one.R]

rm(list=ls(all=TRUE))
i=1;
sink(paste(c('Results_disp_z1_task',i,'.txt'), collapse=''))
setwd("D:\OneDrive\PhD_Files\Thumb_touching\Paper\PeerJ\PeerJ_submission_docs\Peerj_submission_docs\Codes\R\One-way") 

# read the input files
CT_anova_data<-read.csv(paste(c('TTP',i,'_anova_disp.csv'), collapse=''),header = TRUE)
CT_anova_idata<-read.csv('TTP_anova_disp_idata.csv',header = TRUE)
CT_t<-read.csv(paste(c('TTP',i,'_anova_tukey_disp.csv'), collapse=''),header = TRUE)

# bind the columns

CT_bind<-cbind(CT_anova_data$Finger,CT_anova_data$Thumb)
Y<- lm(CT_bind ~ 1)

#load the car package
library(car)
analysis<-Anova(Y,idata=CT_anova_idata,idesign = ~mv)
#use summary(object) to visualize the results of the repeated measures ANOVA
#summary(analysis)
summary(analysis, multivariate=FALSE)
pairwise.t.test(CT_t$V,CT_t$mv)


cat("\n")
cat("Mean values")
cat("\n")
cat("Finger")
mean(CT_anova_data$Finger)

cat("Thumb")
mean(CT_anova_data$Thumb)


sink()
