# Supplementary material for: Thumbs up: movements made by the thumb are smoother and larger than fingers in finger-thumb opposition tasks
Source: PeerJ. 2018 Oct 18;6:e5763. doi: 10.7717/peerj.5763 (PMC6196073; doi:10.7717/peerj.5763)
Supplement: Supplemental Information 1 — This zip file contains matlab and R scripts used to analyze data and perform statistics. [file peerj-06-5763-s001.zip › Codes/R/One-way/Results_disp_z1_task9.txt]

Univariate Type III Repeated-Measures ANOVA Assuming Sphericity

                 SS num Df Error SS den Df       F    Pr(>F)    
(Intercept) 12.2904      1  0.45724      7 188.159 2.580e-06 ***
mv           9.6912      1  0.83191      7  81.545 4.174e-05 ***
---
Signif. codes:  0 ‘***’ 0.001 ‘**’ 0.01 ‘*’ 0.05 ‘.’ 0.1 ‘ ’ 1

	Pairwise comparisons using t tests with pooled SD 

data:  CT_t$V and CT_t$mv 

      Finger 
Thumb 6.8e-08

P value adjustment method: holm 

Mean values
Finger[1] 0.0981729
Thumb[1] 1.654711
