# Supplementary material for: Thumbs up: movements made by the thumb are smoother and larger than fingers in finger-thumb opposition tasks
Source: PeerJ. 2018 Oct 18;6:e5763. doi: 10.7717/peerj.5763 (PMC6196073; doi:10.7717/peerj.5763)
Supplement: Supplemental Information 1 — This zip file contains matlab and R scripts used to analyze data and perform statistics. [file peerj-06-5763-s001.zip › Codes/R/One-way/TTP1_anova_disp.csv]

sub	Finger	Thumb
1	0.367236988	0.785640765
2	0.511990045	0.593000248
3	0.671141322	0.442064975
4	0.522233868	0.577306146
5	0.641528146	0.465035756
6	0.606187355	0.495782051
7	0.513419062	0.587022919
8	0.579315232	0.521112558
