# Supplementary material for: Thumbs up: movements made by the thumb are smoother and larger than fingers in finger-thumb opposition tasks
Source: PeerJ. 2018 Oct 18;6:e5763. doi: 10.7717/peerj.5763 (PMC6196073; doi:10.7717/peerj.5763)
Supplement: Supplemental Information 1 — This zip file contains matlab and R scripts used to analyze data and perform statistics. [file peerj-06-5763-s001.zip › Codes/R/One-way/TTP1_anova_tukey_disp.csv]

sub	mv	V
1	Finger	0.367236988
1	Thumb	0.785640765
2	Finger	0.511990045
2	Thumb	0.593000248
3	Finger	0.671141322
3	Thumb	0.442064975
4	Finger	0.522233868
4	Thumb	0.577306146
5	Finger	0.641528146
5	Thumb	0.465035756
6	Finger	0.606187355
6	Thumb	0.495782051
7	Finger	0.513419062
7	Thumb	0.587022919
8	Finger	0.579315232
8	Thumb	0.521112558
