# Supplementary material for: Thumbs up: movements made by the thumb are smoother and larger than fingers in finger-thumb opposition tasks
Source: PeerJ. 2018 Oct 18;6:e5763. doi: 10.7717/peerj.5763 (PMC6196073; doi:10.7717/peerj.5763)
Supplement: Supplemental Information 1 — This zip file contains matlab and R scripts used to analyze data and perform statistics. [file peerj-06-5763-s001.zip › Codes/R/One-way/TTP10_anova_disp.csv]

sub	Finger	Thumb
1	0.222169594	1.116048208
2	0.444682489	0.667839367
3	0.480870221	0.627195703
4	0.350815078	0.799333697
5	0.389218579	0.742789323
6	0.450094587	0.660850651
7	0.35933348	0.788011645
8	0.346175029	0.80718901
