# Supplementary material for: Thumbs up: movements made by the thumb are smoother and larger than fingers in finger-thumb opposition tasks
Source: PeerJ. 2018 Oct 18;6:e5763. doi: 10.7717/peerj.5763 (PMC6196073; doi:10.7717/peerj.5763)
Supplement: Supplemental Information 1 — This zip file contains matlab and R scripts used to analyze data and perform statistics. [file peerj-06-5763-s001.zip › Codes/R/One-way/TTP10_anova_tukey_disp.csv]

sub	mv	V
1	Finger	0.222169594
1	Thumb	1.116048208
2	Finger	0.444682489
2	Thumb	0.667839367
3	Finger	0.480870221
3	Thumb	0.627195703
4	Finger	0.350815078
4	Thumb	0.799333697
5	Finger	0.389218579
5	Thumb	0.742789323
6	Finger	0.450094587
6	Thumb	0.660850651
7	Finger	0.35933348
7	Thumb	0.788011645
8	Finger	0.346175029
8	Thumb	0.80718901
