# Supplementary material for: Thumbs up: movements made by the thumb are smoother and larger than fingers in finger-thumb opposition tasks
Source: PeerJ. 2018 Oct 18;6:e5763. doi: 10.7717/peerj.5763 (PMC6196073; doi:10.7717/peerj.5763)
Supplement: Supplemental Information 1 — This zip file contains matlab and R scripts used to analyze data and perform statistics. [file peerj-06-5763-s001.zip › Codes/R/One-way/TTP11_anova_disp.csv]

sub	Finger	Thumb
1	0.241428162	1.073253799
2	0.24806268	0.996191928
3	0.179997004	1.21065877
4	0.205834891	1.102718264
5	0.171139841	1.235707537
6	0.210288473	1.107088346
7	0.168418502	1.247378996
8	0.138541851	1.310579838
