# Supplementary material for: Thumbs up: movements made by the thumb are smoother and larger than fingers in finger-thumb opposition tasks
Source: PeerJ. 2018 Oct 18;6:e5763. doi: 10.7717/peerj.5763 (PMC6196073; doi:10.7717/peerj.5763)
Supplement: Supplemental Information 1 — This zip file contains matlab and R scripts used to analyze data and perform statistics. [file peerj-06-5763-s001.zip › Codes/R/One-way/TTP11_anova_tukey_disp.csv]

sub	mv	V
1	Finger	0.241428162
1	Thumb	1.073253799
2	Finger	0.24806268
2	Thumb	0.996191928
3	Finger	0.179997004
3	Thumb	1.21065877
4	Finger	0.205834891
4	Thumb	1.102718264
5	Finger	0.171139841
5	Thumb	1.235707537
6	Finger	0.210288473
6	Thumb	1.107088346
7	Finger	0.168418502
7	Thumb	1.247378996
8	Finger	0.138541851
8	Thumb	1.310579838
