# Supplementary material for: Thumbs up: movements made by the thumb are smoother and larger than fingers in finger-thumb opposition tasks
Source: PeerJ. 2018 Oct 18;6:e5763. doi: 10.7717/peerj.5763 (PMC6196073; doi:10.7717/peerj.5763)
Supplement: Supplemental Information 1 — This zip file contains matlab and R scripts used to analyze data and perform statistics. [file peerj-06-5763-s001.zip › Codes/R/One-way/TTP12_anova_disp.csv]

sub	Finger	Thumb
1	0.104754577	1.483213685
2	0.092686461	1.657918146
3	0.101223656	1.623052455
4	0.054768826	1.808835476
5	0.044838962	1.919854925
6	0.060854947	1.778341606
7	0.055514817	1.810904634
8	0.038878866	1.994311331
