# Supplementary material for: Thumbs up: movements made by the thumb are smoother and larger than fingers in finger-thumb opposition tasks
Source: PeerJ. 2018 Oct 18;6:e5763. doi: 10.7717/peerj.5763 (PMC6196073; doi:10.7717/peerj.5763)
Supplement: Supplemental Information 1 — This zip file contains matlab and R scripts used to analyze data and perform statistics. [file peerj-06-5763-s001.zip › Codes/R/One-way/TTP2_anova_disp.csv]

sub	Finger	Thumb
1	0.151186218	1.357662105
2	0.407539099	0.72022848
3	0.431792365	0.687296059
4	0.447863014	0.663053271
5	0.545595492	0.554348558
6	0.504101752	0.598860404
7	0.517485324	0.584033536
8	0.31140728	0.870389123
