# Supplementary material for: Thumbs up: movements made by the thumb are smoother and larger than fingers in finger-thumb opposition tasks
Source: PeerJ. 2018 Oct 18;6:e5763. doi: 10.7717/peerj.5763 (PMC6196073; doi:10.7717/peerj.5763)
Supplement: Supplemental Information 1 — This zip file contains matlab and R scripts used to analyze data and perform statistics. [file peerj-06-5763-s001.zip › Codes/R/One-way/TTP3_anova_disp.csv]

sub	Finger	Thumb
1	0.132723243	1.389461471
2	0.230836446	1.138217773
3	0.280538278	1.04948684
4	0.072031089	1.658576506
5	0.18559273	1.157479764
6	0.115448966	1.41472199
7	0.285082962	0.917782246
8	0.053306346	1.84330577
