# Supplementary material for: Thumbs up: movements made by the thumb are smoother and larger than fingers in finger-thumb opposition tasks
Source: PeerJ. 2018 Oct 18;6:e5763. doi: 10.7717/peerj.5763 (PMC6196073; doi:10.7717/peerj.5763)
Supplement: Supplemental Information 1 — This zip file contains matlab and R scripts used to analyze data and perform statistics. [file peerj-06-5763-s001.zip › Codes/R/One-way/TTP4_anova_disp.csv]

sub	Finger	Thumb
1	0.530885701	0.711346994
2	0.563365426	0.536496953
3	0.575669845	0.524612916
4	0.583896337	0.516200962
5	0.618212238	0.485337289
6	0.614114639	0.488667565
7	0.568969186	0.530902404
8	0.487450487	0.615531827
