# Supplementary material for: Thumbs up: movements made by the thumb are smoother and larger than fingers in finger-thumb opposition tasks
Source: PeerJ. 2018 Oct 18;6:e5763. doi: 10.7717/peerj.5763 (PMC6196073; doi:10.7717/peerj.5763)
Supplement: Supplemental Information 1 — This zip file contains matlab and R scripts used to analyze data and perform statistics. [file peerj-06-5763-s001.zip › Codes/R/One-way/TTP4_anova_tukey_disp.csv]

sub	mv	V
1	Finger	0.530885701
1	Thumb	0.711346994
2	Finger	0.563365426
2	Thumb	0.536496953
3	Finger	0.575669845
3	Thumb	0.524612916
4	Finger	0.583896337
4	Thumb	0.516200962
5	Finger	0.618212238
5	Thumb	0.485337289
6	Finger	0.614114639
6	Thumb	0.488667565
7	Finger	0.568969186
7	Thumb	0.530902404
8	Finger	0.487450487
8	Thumb	0.615531827
