# Supplementary material for: Thumbs up: movements made by the thumb are smoother and larger than fingers in finger-thumb opposition tasks
Source: PeerJ. 2018 Oct 18;6:e5763. doi: 10.7717/peerj.5763 (PMC6196073; doi:10.7717/peerj.5763)
Supplement: Supplemental Information 1 — This zip file contains matlab and R scripts used to analyze data and perform statistics. [file peerj-06-5763-s001.zip › Codes/R/One-way/TTP5_anova_disp.csv]

sub	Finger	Thumb
1	0.216668837	1.143221522
2	0.449733108	0.660700853
3	0.486924406	0.624274055
4	0.359188237	0.785423077
5	0.463090374	0.645013557
6	0.377157441	0.760160228
7	0.454735917	0.654349407
8	0.346608719	0.808535429
