# Supplementary material for: Thumbs up: movements made by the thumb are smoother and larger than fingers in finger-thumb opposition tasks
Source: PeerJ. 2018 Oct 18;6:e5763. doi: 10.7717/peerj.5763 (PMC6196073; doi:10.7717/peerj.5763)
Supplement: Supplemental Information 1 — This zip file contains matlab and R scripts used to analyze data and perform statistics. [file peerj-06-5763-s001.zip › Codes/R/One-way/TTP5_anova_tukey_disp.csv]

sub	mv	V
1	Finger	0.216668837
1	Thumb	1.143221522
2	Finger	0.449733108
2	Thumb	0.660700853
3	Finger	0.486924406
3	Thumb	0.624274055
4	Finger	0.359188237
4	Thumb	0.785423077
5	Finger	0.463090374
5	Thumb	0.645013557
6	Finger	0.377157441
6	Thumb	0.760160228
7	Finger	0.454735917
7	Thumb	0.654349407
8	Finger	0.346608719
8	Thumb	0.808535429
