# Supplementary material for: Thumbs up: movements made by the thumb are smoother and larger than fingers in finger-thumb opposition tasks
Source: PeerJ. 2018 Oct 18;6:e5763. doi: 10.7717/peerj.5763 (PMC6196073; doi:10.7717/peerj.5763)
Supplement: Supplemental Information 1 — This zip file contains matlab and R scripts used to analyze data and perform statistics. [file peerj-06-5763-s001.zip › Codes/R/One-way/TTP6_anova_disp.csv]

sub	Finger	Thumb
1	0.091020644	1.677392497
2	0.279927939	0.926194495
3	0.137820344	1.31849946
4	0.067590688	1.743360829
5	0.094760667	1.523234623
6	0.087577145	1.558421385
7	0.224157458	1.050304532
8	0.045961228	1.89868971
