# Supplementary material for: Thumbs up: movements made by the thumb are smoother and larger than fingers in finger-thumb opposition tasks
Source: PeerJ. 2018 Oct 18;6:e5763. doi: 10.7717/peerj.5763 (PMC6196073; doi:10.7717/peerj.5763)
Supplement: Supplemental Information 1 — This zip file contains matlab and R scripts used to analyze data and perform statistics. [file peerj-06-5763-s001.zip › Codes/R/One-way/TTP6_anova_tukey_disp.csv]

sub	mv	V
1	Finger	0.091020644
1	Thumb	1.677392497
2	Finger	0.279927939
2	Thumb	0.926194495
3	Finger	0.137820344
3	Thumb	1.31849946
4	Finger	0.067590688
4	Thumb	1.743360829
5	Finger	0.094760667
5	Thumb	1.523234623
6	Finger	0.087577145
6	Thumb	1.558421385
7	Finger	0.224157458
7	Thumb	1.050304532
8	Finger	0.045961228
8	Thumb	1.89868971
