# Supplementary material for: Thumbs up: movements made by the thumb are smoother and larger than fingers in finger-thumb opposition tasks
Source: PeerJ. 2018 Oct 18;6:e5763. doi: 10.7717/peerj.5763 (PMC6196073; doi:10.7717/peerj.5763)
Supplement: Supplemental Information 1 — This zip file contains matlab and R scripts used to analyze data and perform statistics. [file peerj-06-5763-s001.zip › Codes/R/One-way/TTP7_anova_disp.csv]

sub	Finger	Thumb
1	0.413345783	0.711629316
2	0.482359001	0.621501363
3	0.540890584	0.558841628
4	0.473403667	0.631666388
5	0.536945318	0.56200849
6	0.592087845	0.508686223
7	0.480651378	0.625918467
8	0.46265214	0.644772686
