# Supplementary material for: Thumbs up: movements made by the thumb are smoother and larger than fingers in finger-thumb opposition tasks
Source: PeerJ. 2018 Oct 18;6:e5763. doi: 10.7717/peerj.5763 (PMC6196073; doi:10.7717/peerj.5763)
Supplement: Supplemental Information 1 — This zip file contains matlab and R scripts used to analyze data and perform statistics. [file peerj-06-5763-s001.zip › Codes/R/One-way/TTP8_anova_disp.csv]

sub	Finger	Thumb
1	0.189176855	1.187164065
2	0.252271118	1.008060315
3	0.339740269	0.818072574
4	0.427981665	0.689909307
5	0.401313466	0.723772477
6	0.371013922	0.769586829
7	0.255201556	0.985642554
8	0.217146255	1.064302248
