# Supplementary material for: Thumbs up: movements made by the thumb are smoother and larger than fingers in finger-thumb opposition tasks
Source: PeerJ. 2018 Oct 18;6:e5763. doi: 10.7717/peerj.5763 (PMC6196073; doi:10.7717/peerj.5763)
Supplement: Supplemental Information 1 — This zip file contains matlab and R scripts used to analyze data and perform statistics. [file peerj-06-5763-s001.zip › Codes/R/One-way/TTP8_anova_tukey_disp.csv]

sub	mv	V
1	Finger	0.189176855
1	Thumb	1.187164065
2	Finger	0.252271118
2	Thumb	1.008060315
3	Finger	0.339740269
3	Thumb	0.818072574
4	Finger	0.427981665
4	Thumb	0.689909307
5	Finger	0.401313466
5	Thumb	0.723772477
6	Finger	0.371013922
6	Thumb	0.769586829
7	Finger	0.255201556
7	Thumb	0.985642554
8	Finger	0.217146255
8	Thumb	1.064302248
