# Supplementary material for: Thumbs up: movements made by the thumb are smoother and larger than fingers in finger-thumb opposition tasks
Source: PeerJ. 2018 Oct 18;6:e5763. doi: 10.7717/peerj.5763 (PMC6196073; doi:10.7717/peerj.5763)
Supplement: Supplemental Information 1 — This zip file contains matlab and R scripts used to analyze data and perform statistics. [file peerj-06-5763-s001.zip › Codes/R/One-way/TTP9_anova_tukey_disp.csv]

sub	mv	V
1	Finger	0.140592134
1	Thumb	1.41542063
2	Finger	0.236646226
2	Thumb	1.027440136
3	Finger	0.103829858
3	Thumb	1.474208297
4	Finger	0.052582089
4	Thumb	1.8350985
5	Finger	0.114573813
5	Thumb	1.425341801
6	Finger	0.0556499
6	Thumb	1.854745251
7	Finger	0.065502041
7	Thumb	1.751804702
8	Finger	0.016007154
8	Thumb	2.453628458
