# Supplementary material for: Thumbs up: movements made by the thumb are smoother and larger than fingers in finger-thumb opposition tasks
Source: PeerJ. 2018 Oct 18;6:e5763. doi: 10.7717/peerj.5763 (PMC6196073; doi:10.7717/peerj.5763)
Supplement: Supplemental Information 1 — This zip file contains matlab and R scripts used to analyze data and perform statistics. [file peerj-06-5763-s001.zip › Codes/R/two-way/disp_anova_data_p.csv]

sub	ID	IM	IP	MD	MM	MP	RD	RM	RP	LD	LM	LP
1	0.367236988	0.151186218	0.132723243	0.530885701	0.216668837	0.091020644	0.413345783	0.189176855	0.140592134	0.222169594	0.241428162	0.104754577
2	0.511990045	0.407539099	0.230836446	0.563365426	0.449733108	0.279927939	0.482359001	0.252271118	0.236646226	0.444682489	0.24806268	0.092686461
3	0.671141322	0.431792365	0.280538278	0.575669845	0.486924406	0.137820344	0.540890584	0.339740269	0.103829858	0.480870221	0.179997004	0.101223656
4	0.522233868	0.447863014	0.072031089	0.583896337	0.359188237	0.067590688	0.473403667	0.427981665	0.052582089	0.350815078	0.205834891	0.054768826
5	0.641528146	0.545595492	0.18559273	0.618212238	0.463090374	0.094760667	0.536945318	0.401313466	0.114573813	0.389218579	0.171139841	0.044838962
6	0.606187355	0.504101752	0.115448966	0.614114639	0.377157441	0.087577145	0.592087845	0.371013922	0.0556499	0.450094587	0.210288473	0.060854947
7	0.513419062	0.517485324	0.285082962	0.568969186	0.454735917	0.224157458	0.480651378	0.255201556	0.065502041	0.35933348	0.168418502	0.055514817
8	0.579315232	0.31140728	0.053306346	0.487450487	0.346608719	0.045961228	0.46265214	0.217146255	0.016007154	0.346175029	0.138541851	0.038878866
