# Supplementary material for: Thumbs up: movements made by the thumb are smoother and larger than fingers in finger-thumb opposition tasks
Source: PeerJ. 2018 Oct 18;6:e5763. doi: 10.7717/peerj.5763 (PMC6196073; doi:10.7717/peerj.5763)
Supplement: Supplemental Information 1 — This zip file contains matlab and R scripts used to analyze data and perform statistics. [file peerj-06-5763-s001.zip › Codes/R/two-way/disp_anova_data_t.csv]

sub	ID	IM	IP	MD	MM	MP	RD	RM	RP	LD	LM	LP
1	0.785640765	1.357662105	1.389461471	0.711346994	1.143221522	1.677392497	0.711629316	1.187164065	1.41542063	1.116048208	1.073253799	1.483213685
2	0.593000248	0.72022848	1.138217773	0.536496953	0.660700853	0.926194495	0.621501363	1.008060315	1.027440136	0.667839367	0.996191928	1.657918146
3	0.442064975	0.687296059	1.04948684	0.524612916	0.624274055	1.31849946	0.558841628	0.818072574	1.474208297	0.627195703	1.21065877	1.623052455
4	0.577306146	0.663053271	1.658576506	0.516200962	0.785423077	1.743360829	0.631666388	0.689909307	1.8350985	0.799333697	1.102718264	1.808835476
5	0.465035756	0.554348558	1.157479764	0.485337289	0.645013557	1.523234623	0.56200849	0.723772477	1.425341801	0.742789323	1.235707537	1.919854925
6	0.495782051	0.598860404	1.41472199	0.488667565	0.760160228	1.558421385	0.508686223	0.769586829	1.854745251	0.660850651	1.107088346	1.778341606
7	0.587022919	0.584033536	0.917782246	0.530902404	0.654349407	1.050304532	0.625918467	0.985642554	1.751804702	0.788011645	1.247378996	1.810904634
8	0.521112558	0.870389123	1.84330577	0.615531827	0.808535429	1.89868971	0.644772686	1.064302248	2.453628458	0.80718901	1.310579838	1.994311331
