# Supplementary material for: Thumbs up: movements made by the thumb are smoother and larger than fingers in finger-thumb opposition tasks
Source: PeerJ. 2018 Oct 18;6:e5763. doi: 10.7717/peerj.5763 (PMC6196073; doi:10.7717/peerj.5763)
Supplement: Supplemental Information 1 — This zip file contains matlab and R scripts used to analyze data and perform statistics. [file peerj-06-5763-s001.zip › Codes/R/two-way/disp_anova_tukey_p.csv]

sub	TF	PH	V
1	I	D	0.367236988
1	I	M	0.151186218
1	I	P	0.132723243
1	M	D	0.530885701
1	M	M	0.216668837
1	M	P	0.091020644
1	R	D	0.413345783
1	R	M	0.189176855
1	R	P	0.140592134
1	L	D	0.222169594
1	L	M	0.241428162
1	L	P	0.104754577
2	I	D	0.511990045
2	I	M	0.407539099
2	I	P	0.230836446
2	M	D	0.563365426
2	M	M	0.449733108
2	M	P	0.279927939
2	R	D	0.482359001
2	R	M	0.252271118
2	R	P	0.236646226
2	L	D	0.444682489
2	L	M	0.24806268
2	L	P	0.092686461
3	I	D	0.671141322
3	I	M	0.431792365
3	I	P	0.280538278
3	M	D	0.575669845
3	M	M	0.486924406
3	M	P	0.137820344
3	R	D	0.540890584
3	R	M	0.339740269
3	R	P	0.103829858
3	L	D	0.480870221
3	L	M	0.179997004
3	L	P	0.101223656
4	I	D	0.522233868
4	I	M	0.447863014
4	I	P	0.072031089
4	M	D	0.583896337
4	M	M	0.359188237
4	M	P	0.067590688
4	R	D	0.473403667
4	R	M	0.427981665
4	R	P	0.052582089
4	L	D	0.350815078
4	L	M	0.205834891
4	L	P	0.054768826
5	I	D	0.641528146
5	I	M	0.545595492
5	I	P	0.18559273
5	M	D	0.618212238
5	M	M	0.463090374
5	M	P	0.094760667
5	R	D	0.536945318
5	R	M	0.401313466
5	R	P	0.114573813
5	L	D	0.389218579
5	L	M	0.171139841
5	L	P	0.044838962
6	I	D	0.606187355
6	I	M	0.504101752
6	I	P	0.115448966
6	M	D	0.614114639
6	M	M	0.377157441
6	M	P	0.087577145
6	R	D	0.592087845
6	R	M	0.371013922
6	R	P	0.0556499
6	L	D	0.450094587
6	L	M	0.210288473
6	L	P	0.060854947
7	I	D	0.513419062
7	I	M	0.517485324
7	I	P	0.285082962
7	M	D	0.568969186
7	M	M	0.454735917
7	M	P	0.224157458
7	R	D	0.480651378
7	R	M	0.255201556
7	R	P	0.065502041
7	L	D	0.35933348
7	L	M	0.168418502
7	L	P	0.055514817
8	I	D	0.579315232
8	I	M	0.31140728
8	I	P	0.053306346
8	M	D	0.487450487
8	M	M	0.346608719
8	M	P	0.045961228
8	R	D	0.46265214
8	R	M	0.217146255
8	R	P	0.016007154
8	L	D	0.346175029
8	L	M	0.138541851
8	L	P	0.038878866
