# Supplementary material for: Thumbs up: movements made by the thumb are smoother and larger than fingers in finger-thumb opposition tasks
Source: PeerJ. 2018 Oct 18;6:e5763. doi: 10.7717/peerj.5763 (PMC6196073; doi:10.7717/peerj.5763)
Supplement: Supplemental Information 1 — This zip file contains matlab and R scripts used to analyze data and perform statistics. [file peerj-06-5763-s001.zip › Codes/R/two-way/disp_anova_tukey_t.csv]

sub	TF	PH	V
1	I	D	0.785640765
1	I	M	1.357662105
1	I	P	1.389461471
1	M	D	0.711346994
1	M	M	1.143221522
1	M	P	1.677392497
1	R	D	0.711629316
1	R	M	1.187164065
1	R	P	1.41542063
1	L	D	1.116048208
1	L	M	1.073253799
1	L	P	1.483213685
2	I	D	0.593000248
2	I	M	0.72022848
2	I	P	1.138217773
2	M	D	0.536496953
2	M	M	0.660700853
2	M	P	0.926194495
2	R	D	0.621501363
2	R	M	1.008060315
2	R	P	1.027440136
2	L	D	0.667839367
2	L	M	0.996191928
2	L	P	1.657918146
3	I	D	0.442064975
3	I	M	0.687296059
3	I	P	1.04948684
3	M	D	0.524612916
3	M	M	0.624274055
3	M	P	1.31849946
3	R	D	0.558841628
3	R	M	0.818072574
3	R	P	1.474208297
3	L	D	0.627195703
3	L	M	1.21065877
3	L	P	1.623052455
4	I	D	0.577306146
4	I	M	0.663053271
4	I	P	1.658576506
4	M	D	0.516200962
4	M	M	0.785423077
4	M	P	1.743360829
4	R	D	0.631666388
4	R	M	0.689909307
4	R	P	1.8350985
4	L	D	0.799333697
4	L	M	1.102718264
4	L	P	1.808835476
5	I	D	0.465035756
5	I	M	0.554348558
5	I	P	1.157479764
5	M	D	0.485337289
5	M	M	0.645013557
5	M	P	1.523234623
5	R	D	0.56200849
5	R	M	0.723772477
5	R	P	1.425341801
5	L	D	0.742789323
5	L	M	1.235707537
5	L	P	1.919854925
6	I	D	0.495782051
6	I	M	0.598860404
6	I	P	1.41472199
6	M	D	0.488667565
6	M	M	0.760160228
6	M	P	1.558421385
6	R	D	0.508686223
6	R	M	0.769586829
6	R	P	1.854745251
6	L	D	0.660850651
6	L	M	1.107088346
6	L	P	1.778341606
7	I	D	0.587022919
7	I	M	0.584033536
7	I	P	0.917782246
7	M	D	0.530902404
7	M	M	0.654349407
7	M	P	1.050304532
7	R	D	0.625918467
7	R	M	0.985642554
7	R	P	1.751804702
7	L	D	0.788011645
7	L	M	1.247378996
7	L	P	1.810904634
8	I	D	0.521112558
8	I	M	0.870389123
8	I	P	1.84330577
8	M	D	0.615531827
8	M	M	0.808535429
8	M	P	1.89868971
8	R	D	0.644772686
8	R	M	1.064302248
8	R	P	2.453628458
8	L	D	0.80718901
8	L	M	1.310579838
8	L	P	1.994311331
