# Supplementary material for: Thumbs up: movements made by the thumb are smoother and larger than fingers in finger-thumb opposition tasks
Source: PeerJ. 2018 Oct 18;6:e5763. doi: 10.7717/peerj.5763 (PMC6196073; doi:10.7717/peerj.5763)
Supplement: Supplemental Information 1 — This zip file contains matlab and R scripts used to analyze data and perform statistics. [file peerj-06-5763-s001.zip › Codes/R/two-way/Readme.txt]

1. disp_TTP.r runs the 2 way repeated measures ANOVA for displacement Ratio and smoothness metric
2. Template for the two-way repeated measures ANOVA is given by idata file ("TTP_anova_idata.csv")
3. Data for ANOVA is available in data file. For example, "disp_anova_data_p.csv" has data for Z(D_T) variable.
4. Data for Post-Hoc Tukey test is available in the tukey file ("disp_anova_tukey_p.csv")
5. disp_TTP.r script will execute all these files one by one and perform the required statistics
