# Supplementary material for: Thumbs up: movements made by the thumb are smoother and larger than fingers in finger-thumb opposition tasks
Source: PeerJ. 2018 Oct 18;6:e5763. doi: 10.7717/peerj.5763 (PMC6196073; doi:10.7717/peerj.5763)
Supplement: Supplemental Information 1 — This zip file contains matlab and R scripts used to analyze data and perform statistics. [file peerj-06-5763-s001.zip › Codes/R/two-way/Results_disp_ph.txt]

Univariate Type III Repeated-Measures ANOVA Assuming Sphericity

                 SS num Df Error SS den Df       F    Pr(>F)    
(Intercept) 13.4142      1 0.180467      7 520.315 7.885e-08 ***
TF           0.3051      3 0.057441     21  37.179 1.390e-08 ***
PH           1.2705      2 0.145766     14  61.011 1.224e-07 ***
TF:PH        0.0216      6 0.101874     42   1.484    0.2071    
---
Signif. codes:  0 ‘***’ 0.001 ‘**’ 0.01 ‘*’ 0.05 ‘.’ 0.1 ‘ ’ 1


Mauchly Tests for Sphericity

      Test statistic p-value
TF           0.63396 0.76389
PH           0.25759 0.01709
TF:PH        0.01172 0.49475


Greenhouse-Geisser and Huynh-Feldt Corrections
 for Departure from Sphericity

       GG eps Pr(>F[GG])    
TF    0.77908  4.320e-07 ***
PH    0.57392  3.868e-05 ***
TF:PH 0.61601      0.238    
---
Signif. codes:  0 ‘***’ 0.001 ‘**’ 0.01 ‘*’ 0.05 ‘.’ 0.1 ‘ ’ 1

         HF eps   Pr(>F[HF])
TF    1.1937132 1.389739e-08
PH    0.6136768 2.250798e-05
TF:PH 1.3906817 2.070874e-01

	Pairwise comparisons using t tests with pooled SD 

data:  CT_t$V and CT_t$TF 

  I      L      M     
L 0.0021 -      -     
M 0.7719 0.0050 -     
R 0.1357 0.0995 0.2277

P value adjustment method: none 

	Pairwise comparisons using t tests with pooled SD 

data:  CT_t$V and CT_t$PH 

  D       M      
M 1.7e-09 -      
P < 2e-16 1.1e-12

P value adjustment method: none 

Mean values
ID[1] 0.5566187
IM[1] 0.4675775
IP[1] 0.284355
MD[1] 0.5540188
MM[1] 0.4352313
MP[1] 0.2544205
RD[1] 0.50685
RM[1] 0.3583875
RP[1] 0.1925575
LD[1] 0.410645
LM[1] 0.2910463
LP[1] 0.173977
