# Supplementary material for: Thumbs up: movements made by the thumb are smoother and larger than fingers in finger-thumb opposition tasks
Source: PeerJ. 2018 Oct 18;6:e5763. doi: 10.7717/peerj.5763 (PMC6196073; doi:10.7717/peerj.5763)
Supplement: Supplemental Information 1 — This zip file contains matlab and R scripts used to analyze data and perform statistics. [file peerj-06-5763-s001.zip › Codes/R/two-way/Results_disp_th.txt]

Univariate Type III Repeated-Measures ANOVA Assuming Sphericity

                 SS num Df Error SS den Df        F    Pr(>F)    
(Intercept) 100.404      1  1.33368      7 526.9829 7.545e-08 ***
TF            1.813      3  0.61587     21  20.6072 1.835e-06 ***
PH           14.496      2  1.45394     14  69.7925 5.229e-08 ***
TF:PH         0.239      6  0.85592     42   1.9548   0.09414 .  
---
Signif. codes:  0 ‘***’ 0.001 ‘**’ 0.01 ‘*’ 0.05 ‘.’ 0.1 ‘ ’ 1


Mauchly Tests for Sphericity

      Test statistic p-value
TF           0.36165 0.33160
PH           0.15905 0.00402
TF:PH        0.00289 0.18116


Greenhouse-Geisser and Huynh-Feldt Corrections
 for Departure from Sphericity

       GG eps Pr(>F[GG])    
TF    0.63482  9.536e-05 ***
PH    0.54320  3.689e-05 ***
TF:PH 0.52152     0.1486    
---
Signif. codes:  0 ‘***’ 0.001 ‘**’ 0.01 ‘*’ 0.05 ‘.’ 0.1 ‘ ’ 1

         HF eps   Pr(>F[HF])
TF    0.8658306 7.778697e-06
PH    0.5657415 2.661084e-05
TF:PH 0.9917345 9.486594e-02

	Pairwise comparisons using t tests with pooled SD 

data:  CT_t$V and CT_t$TF 

  I      L      M     
L 0.0083 -      -     
M 0.7240 0.0212 -     
R 0.1776 0.1834 0.3178

P value adjustment method: none 

	Pairwise comparisons using t tests with pooled SD 

data:  CT_t$V and CT_t$PH 

  D       M      
M 6.8e-05 -      
P < 2e-16 < 2e-16

P value adjustment method: none 

Mean values
ID[1] 0.5583707
IM[1] 0.7544839
IP[1] 1.321129
MD[1] 0.5511371
MM[1] 0.7602098
MP[1] 1.462012
RD[1] 0.6081281
RM[1] 0.9058138
RP[1] 1.654711
LD[1] 0.7761572
LM[1] 1.160447
LP[1] 1.759554
