# Supplementary material for: Thumbs up: movements made by the thumb are smoother and larger than fingers in finger-thumb opposition tasks
Source: PeerJ. 2018 Oct 18;6:e5763. doi: 10.7717/peerj.5763 (PMC6196073; doi:10.7717/peerj.5763)
Supplement: Supplemental Information 1 — This zip file contains matlab and R scripts used to analyze data and perform statistics. [file peerj-06-5763-s001.zip › Codes/R/two-way/Results_smp_p.txt]

Univariate Type III Repeated-Measures ANOVA Assuming Sphericity

                 SS num Df Error SS den Df         F    Pr(>F)    
(Intercept) 297.505      1  0.90956      7 2289.6044 4.555e-10 ***
TF            0.318      3  0.53517     21    4.1579  0.002365 ** 
PH            4.155      2  0.58227     14   49.9476 4.240e-07 ***
TF:PH         0.077      6  1.01987     42    0.5254   0.78575    
---
Signif. codes:  0 ‘***’ 0.001 ‘**’ 0.01 ‘*’ 0.05 ‘.’ 0.1 ‘ ’ 1


Mauchly Tests for Sphericity

      Test statistic p-value
TF           0.43640 0.45483
PH           0.16668 0.00463
TF:PH        0.00000 0.00000


Greenhouse-Geisser and Huynh-Feldt Corrections
 for Departure from Sphericity

       GG eps Pr(>F[GG])    
TF    0.69690  0.0357712 *  
PH    0.54546  0.0001132 ***
TF:PH 0.34281  0.6071085    
---
Signif. codes:  0 ‘***’ 0.001 ‘**’ 0.01 ‘*’ 0.05 ‘.’ 0.1 ‘ ’ 1

         HF eps   Pr(>F[HF])
TF    0.9998512 1.848169e-02
PH    0.5692378 8.427258e-05
TF:PH 0.4873702 6.653248e-01

	Pairwise comparisons using t tests with pooled SD 

data:  CT_t$V and CT_t$TF 

  I     L     M    
L 0.008 -     -    
M 0.406 0.047 -    
R 0.728 0.153 0.629

P value adjustment method: none 

	Pairwise comparisons using t tests with pooled SD 

data:  CT_t$V and CT_t$PH 

  D       M      
M 0.026    -      
P 2.1e-15 7.6e-14

P value adjustment method: none 

Mean values
ID[1] -1.563868
IM[1] -1.652264
IP[1] -2.070652
MD[1] -1.553683
MM[1] -1.569281
MP[1] -1.960562
RD[1] -1.591156
RM[1] -1.621532
RP[1] -1.988991
LD[1] -1.675006
LM[1] -1.682447
LP[1] -2.195366
