# Supplementary material for: Thumbs up: movements made by the thumb are smoother and larger than fingers in finger-thumb opposition tasks
Source: PeerJ. 2018 Oct 18;6:e5763. doi: 10.7717/peerj.5763 (PMC6196073; doi:10.7717/peerj.5763)
Supplement: Supplemental Information 1 — This zip file contains matlab and R scripts used to analyze data and perform statistics. [file peerj-06-5763-s001.zip › Codes/R/two-way/Results_smp_th.txt]

Univariate Type III Repeated-Measures ANOVA Assuming Sphericity

                 SS num Df Error SS den Df         F    Pr(>F)    
(Intercept) 223.204      1  0.34485      7 4530.7511 4.198e-11 ***
TF            0.013      3  0.04835     21    1.8906    0.1621    
PH            0.004      2  0.06753     14    0.4106    0.6710    
TF:PH         0.018      6  0.08601     42    1.4679    0.2126    
---
Signif. codes:  0 ‘***’ 0.001 ‘**’ 0.01 ‘*’ 0.05 ‘.’ 0.1 ‘ ’ 1


Mauchly Tests for Sphericity

      Test statistic p-value
TF           0.31804 0.26323
PH           0.57931 0.19441
TF:PH        0.03289 0.78018


Greenhouse-Geisser and Huynh-Feldt Corrections
 for Departure from Sphericity

       GG eps Pr(>F[GG])
TF    0.62225     0.1911
PH    0.70388     0.6050
TF:PH 0.57946     0.2456

         HF eps Pr(>F[HF])
TF    0.8398856  0.1740255
PH    0.8281204  0.6354822
TF:PH 1.2211357  0.2126048

	Pairwise comparisons using t tests with pooled SD 

data:  CT_t$V and CT_t$TF 

  I    L    M   
L 0.36 -    -   
M 0.37 0.98 -   
R 0.16 0.61 0.60

P value adjustment method: none 

	Pairwise comparisons using t tests with pooled SD 

data:  CT_t$V and CT_t$PH 

  D    M   
M 0.94 -   
P 0.52 0.47

P value adjustment method: none 

Mean values
ID[1] -1.531147
IM[1] -1.572837
IP[1] -1.525637
MD[1] -1.522649
MM[1] -1.514927
MP[1] -1.531014
RD[1] -1.512665
RM[1] -1.510464
RP[1] -1.509328
LD[1] -1.547736
LM[1] -1.522197
LP[1] -1.497094
