# Supplementary material for: Thumbs up: movements made by the thumb are smoother and larger than fingers in finger-thumb opposition tasks
Source: PeerJ. 2018 Oct 18;6:e5763. doi: 10.7717/peerj.5763 (PMC6196073; doi:10.7717/peerj.5763)
Supplement: Supplemental Information 1 — This zip file contains matlab and R scripts used to analyze data and perform statistics. [file peerj-06-5763-s001.zip › Codes/R/two-way/sm_anova_data_p.csv]

sub	ID	IM	IP	MD	MM	MP	RD	RM	RP	LD	LM	LP
1	-1.530492645	-1.740422655	-2.09932301	-1.523740188	-1.591540565	-1.926658031	-1.63675993	-1.698412971	-2.228157824	-1.833002711	-1.846850775	-1.948935917
2	-1.722798156	-1.801508841	-2.367003464	-1.651816578	-1.648294635	-1.983268527	-1.684203435	-1.790293865	-1.856183969	-1.795772727	-1.872507471	-2.931750079
3	-1.468797411	-1.623308722	-1.995461529	-1.469605907	-1.490864899	-1.697094638	-1.461070358	-1.486521631	-1.93710184	-1.679259831	-1.607556322	-1.82473778
4	-1.617395815	-1.597669933	-1.68228995	-1.537642977	-1.58926716	-1.434657466	-1.57072299	-1.584531535	-1.553673826	-1.636967291	-1.522109267	-2.00717581
5	-1.540468029	-1.515744076	-2.083683072	-1.515866799	-1.515140083	-2.061065934	-1.601805796	-1.593222031	-1.734869415	-1.512796353	-1.641666665	-2.302428421
6	-1.479783817	-1.596119296	-1.852614454	-1.53442085	-1.504220249	-2.12693137	-1.523188385	-1.555609923	-2.144984038	-1.631597037	-1.676805527	-2.140927285
7	-1.593979908	-1.574084561	-2.043905451	-1.660995454	-1.632745621	-2.04414799	-1.66874182	-1.654827724	-2.621357399	-1.676818756	-1.603903222	-2.21887921
8	-1.557224239	-1.769255735	-2.440932938	-1.535378732	-1.582178223	-2.410668236	-1.582756934	-1.608832439	-1.835600931	-1.633836169	-1.68817295	-2.188096358
