# Supplementary material for: Thumbs up: movements made by the thumb are smoother and larger than fingers in finger-thumb opposition tasks
Source: PeerJ. 2018 Oct 18;6:e5763. doi: 10.7717/peerj.5763 (PMC6196073; doi:10.7717/peerj.5763)
Supplement: Supplemental Information 1 — This zip file contains matlab and R scripts used to analyze data and perform statistics. [file peerj-06-5763-s001.zip › Codes/R/two-way/sm_anova_data_t.csv]

sub	ID	IM	IP	MD	MM	MP	RD	RM	RP	LD	LM	LP
1	-1.452352337	-1.581119699	-1.446249806	-1.397285193	-1.381878026	-1.38800146	-1.377038948	-1.516860266	-1.471684046	-1.517709798	-1.544196408	-1.34356693
2	-1.727560277	-1.622431963	-1.642170631	-1.64866348	-1.569933691	-1.79406532	-1.590446955	-1.51457736	-1.617266077	-1.626651011	-1.604574056	-1.671679232
3	-1.515883275	-1.59924458	-1.537795179	-1.432914868	-1.460699761	-1.474160969	-1.467443713	-1.507965308	-1.461128567	-1.589525639	-1.444496323	-1.431359981
4	-1.530796958	-1.613056607	-1.522992302	-1.58561848	-1.591574352	-1.542253526	-1.572123982	-1.516025153	-1.549345146	-1.477091643	-1.633074768	-1.535787783
5	-1.480297329	-1.513074396	-1.526924891	-1.476176622	-1.470383025	-1.464964587	-1.488812411	-1.506640918	-1.42519829	-1.477470876	-1.458618963	-1.452296554
6	-1.508128245	-1.578215461	-1.417160336	-1.52912005	-1.520638344	-1.430439016	-1.512411352	-1.476298131	-1.446353129	-1.565727194	-1.46157769	-1.455313849
7	-1.546003026	-1.608800007	-1.585834815	-1.618070099	-1.583181034	-1.66490976	-1.561210993	-1.575544334	-1.593893725	-1.63053416	-1.581471225	-1.598421471
8	-1.488157676	-1.466757244	-1.525971188	-1.493346148	-1.541126799	-1.489319126	-1.531828275	-1.469798044	-1.509757284	-1.497175798	-1.449569037	-1.488330005
