# Supplementary material for: Thumbs up: movements made by the thumb are smoother and larger than fingers in finger-thumb opposition tasks
Source: PeerJ. 2018 Oct 18;6:e5763. doi: 10.7717/peerj.5763 (PMC6196073; doi:10.7717/peerj.5763)
Supplement: Supplemental Information 1 — This zip file contains matlab and R scripts used to analyze data and perform statistics. [file peerj-06-5763-s001.zip › Codes/R/two-way/sm_anova_tukey_p.csv]

sub	TF	PH	V
1	I	D	-1.530492645
1	I	M	-1.740422655
1	I	P	-2.09932301
1	M	D	-1.523740188
1	M	M	-1.591540565
1	M	P	-1.926658031
1	R	D	-1.63675993
1	R	M	-1.698412971
1	R	P	-2.228157824
1	L	D	-1.833002711
1	L	M	-1.846850775
1	L	P	-1.948935917
2	I	D	-1.722798156
2	I	M	-1.801508841
2	I	P	-2.367003464
2	M	D	-1.651816578
2	M	M	-1.648294635
2	M	P	-1.983268527
2	R	D	-1.684203435
2	R	M	-1.790293865
2	R	P	-1.856183969
2	L	D	-1.795772727
2	L	M	-1.872507471
2	L	P	-2.931750079
3	I	D	-1.468797411
3	I	M	-1.623308722
3	I	P	-1.995461529
3	M	D	-1.469605907
3	M	M	-1.490864899
3	M	P	-1.697094638
3	R	D	-1.461070358
3	R	M	-1.486521631
3	R	P	-1.93710184
3	L	D	-1.679259831
3	L	M	-1.607556322
3	L	P	-1.82473778
4	I	D	-1.617395815
4	I	M	-1.597669933
4	I	P	-1.68228995
4	M	D	-1.537642977
4	M	M	-1.58926716
4	M	P	-1.434657466
4	R	D	-1.57072299
4	R	M	-1.584531535
4	R	P	-1.553673826
4	L	D	-1.636967291
4	L	M	-1.522109267
4	L	P	-2.00717581
5	I	D	-1.540468029
5	I	M	-1.515744076
5	I	P	-2.083683072
5	M	D	-1.515866799
5	M	M	-1.515140083
5	M	P	-2.061065934
5	R	D	-1.601805796
5	R	M	-1.593222031
5	R	P	-1.734869415
5	L	D	-1.512796353
5	L	M	-1.641666665
5	L	P	-2.302428421
6	I	D	-1.479783817
6	I	M	-1.596119296
6	I	P	-1.852614454
6	M	D	-1.53442085
6	M	M	-1.504220249
6	M	P	-2.12693137
6	R	D	-1.523188385
6	R	M	-1.555609923
6	R	P	-2.144984038
6	L	D	-1.631597037
6	L	M	-1.676805527
6	L	P	-2.140927285
7	I	D	-1.593979908
7	I	M	-1.574084561
7	I	P	-2.043905451
7	M	D	-1.660995454
7	M	M	-1.632745621
7	M	P	-2.04414799
7	R	D	-1.66874182
7	R	M	-1.654827724
7	R	P	-2.621357399
7	L	D	-1.676818756
7	L	M	-1.603903222
7	L	P	-2.21887921
8	I	D	-1.557224239
8	I	M	-1.769255735
8	I	P	-2.440932938
8	M	D	-1.535378732
8	M	M	-1.582178223
8	M	P	-2.410668236
8	R	D	-1.582756934
8	R	M	-1.608832439
8	R	P	-1.835600931
8	L	D	-1.633836169
8	L	M	-1.68817295
8	L	P	-2.188096358
