# Supplementary material for: Thumbs up: movements made by the thumb are smoother and larger than fingers in finger-thumb opposition tasks
Source: PeerJ. 2018 Oct 18;6:e5763. doi: 10.7717/peerj.5763 (PMC6196073; doi:10.7717/peerj.5763)
Supplement: Supplemental Information 1 — This zip file contains matlab and R scripts used to analyze data and perform statistics. [file peerj-06-5763-s001.zip › Codes/R/two-way/sm_anova_tukey_t.csv]

sub	TF	PH	V
1	I	D	-1.452352337
1	I	M	-1.581119699
1	I	P	-1.446249806
1	M	D	-1.397285193
1	M	M	-1.381878026
1	M	P	-1.38800146
1	R	D	-1.377038948
1	R	M	-1.516860266
1	R	P	-1.471684046
1	L	D	-1.517709798
1	L	M	-1.544196408
1	L	P	-1.34356693
2	I	D	-1.727560277
2	I	M	-1.622431963
2	I	P	-1.642170631
2	M	D	-1.64866348
2	M	M	-1.569933691
2	M	P	-1.79406532
2	R	D	-1.590446955
2	R	M	-1.51457736
2	R	P	-1.617266077
2	L	D	-1.626651011
2	L	M	-1.604574056
2	L	P	-1.671679232
3	I	D	-1.515883275
3	I	M	-1.59924458
3	I	P	-1.537795179
3	M	D	-1.432914868
3	M	M	-1.460699761
3	M	P	-1.474160969
3	R	D	-1.467443713
3	R	M	-1.507965308
3	R	P	-1.461128567
3	L	D	-1.589525639
3	L	M	-1.444496323
3	L	P	-1.431359981
4	I	D	-1.530796958
4	I	M	-1.613056607
4	I	P	-1.522992302
4	M	D	-1.58561848
4	M	M	-1.591574352
4	M	P	-1.542253526
4	R	D	-1.572123982
4	R	M	-1.516025153
4	R	P	-1.549345146
4	L	D	-1.477091643
4	L	M	-1.633074768
4	L	P	-1.535787783
5	I	D	-1.480297329
5	I	M	-1.513074396
5	I	P	-1.526924891
5	M	D	-1.476176622
5	M	M	-1.470383025
5	M	P	-1.464964587
5	R	D	-1.488812411
5	R	M	-1.506640918
5	R	P	-1.42519829
5	L	D	-1.477470876
5	L	M	-1.458618963
5	L	P	-1.452296554
6	I	D	-1.508128245
6	I	M	-1.578215461
6	I	P	-1.417160336
6	M	D	-1.52912005
6	M	M	-1.520638344
6	M	P	-1.430439016
6	R	D	-1.512411352
6	R	M	-1.476298131
6	R	P	-1.446353129
6	L	D	-1.565727194
6	L	M	-1.46157769
6	L	P	-1.455313849
7	I	D	-1.546003026
7	I	M	-1.608800007
7	I	P	-1.585834815
7	M	D	-1.618070099
7	M	M	-1.583181034
7	M	P	-1.66490976
7	R	D	-1.561210993
7	R	M	-1.575544334
7	R	P	-1.593893725
7	L	D	-1.63053416
7	L	M	-1.581471225
7	L	P	-1.598421471
8	I	D	-1.488157676
8	I	M	-1.466757244
8	I	P	-1.525971188
8	M	D	-1.493346148
8	M	M	-1.541126799
8	M	P	-1.489319126
8	R	D	-1.531828275
8	R	M	-1.469798044
8	R	P	-1.509757284
8	L	D	-1.497175798
8	L	M	-1.449569037
8	L	P	-1.488330005
